# Supplementary material for: Deep sequencing of Danish Holstein dairy cattle for variant detection and insight into potential loss-of-function variants in protein coding genes
Source: BMC Genomics. 2015 Dec 9;16:1043. doi: 10.1186/s12864-015-2249-y (PMC4673847; doi:10.1186/s12864-015-2249-y)
Supplement: Additional file 2: — Numbers of genetic variants identified per animal. (XLSX 9 kb) [file 12864_2015_2249_MOESM2_ESM.xlsx]

## Sheet: Ark1
Additional file 2: Numbers of genetic variants identified per animal
Animal ID	SNP	Indel
44-6	6480515	914072
46-25	6518071	925294
49-25	6406367	919919
50-38	6386532	917227
