# Supplementary material for: Deep sequencing of Danish Holstein dairy cattle for variant detection and insight into potential loss-of-function variants in protein coding genes
Source: BMC Genomics. 2015 Dec 9;16:1043. doi: 10.1186/s12864-015-2249-y (PMC4673847; doi:10.1186/s12864-015-2249-y)
Supplement: Additional file 3: — Summary of SNP genotyping per animal using the BovineHD BeadChip. (XLSX 9 kb) [file 12864_2015_2249_MOESM3_ESM.xlsx]

## Sheet: Ark1
Additional file 3: Summary of SNP genotyping per animal using the BovineHD BeadChip
Animal ID	Bovine HD	Heterozygous	Homozygous	Homozygous alternative	Homozygous reference
44-6	751192	223103	528089	247562	280527
46-25	765847	225985	539862	255886	283976
49-25	765550	215929	549621	259773	289848
50-38	766969	222315	544654	255427	289227
