# Supplementary material for: Deep sequencing of Danish Holstein dairy cattle for variant detection and insight into potential loss-of-function variants in protein coding genes
Source: BMC Genomics. 2015 Dec 9;16:1043. doi: 10.1186/s12864-015-2249-y (PMC4673847; doi:10.1186/s12864-015-2249-y)
Supplement: Additional file 5: — Gene ontology terms significantly ( p < 0.05) overrepresented among genes affected by LoF variants. p values were gene rated by Bonferroni correction for multiple tests. (XLSX 13 kb) [file 12864_2015_2249_MOESM5_ESM.xlsx]

## Sheet: Ark1
Additional file 5: Gene ontology terms significantly (p<0.05) overrepresented among genes affected by 2,145 LoF variants. P values were generated using Bonferroni correction for multiple tests.
Ontology	GO ID	Description	Genes in the reference list	Observed	Expected	Fold enrichment	p value
MF	GO:0004984	olfactory receptor activity	940	141	61.87	2.28	7.96E-16
BP	GO:0050911	detection of chemical stimulus involved in sensory perception of smell	941	141	61.94	2.28	2.76E-15
BP	GO:0007608	sensory perception of smell	959	141	63.12	2.23	1.33E-14
BP	GO:0050907	detection of chemical stimulus involved in sensory perception	963	141	63.39	2.22	1.88E-14
BP	GO:0050906	detection of stimulus involved in sensory perception	1007	145	66.28	2.19	2.41E-14
BP	GO:0009593	detection of chemical stimulus	983	141	64.70	2.18	1.01E-13
BP	GO:0007606	sensory perception of chemical stimulus	1038	145	68.32	2.12	2.96E-13
BP	GO:0051606	detection of stimulus	1076	148	70.82	2.09	4.87E-13
MF	GO:0004930	G-protein coupled receptor activity	1357	163	89.32	1.82	3.75E-10
BP	GO:0007600	sensory perception	1281	156	84.32	1.85	1.47E-09
MF	GO:0004872	receptor activity	1862	197	122.56	1.61	7.26E-08
MF	GO:0004888	transmembrane signaling receptor activity	1621	176	106.70	1.65	1.38E-07
BP	GO:0050877	neurological system process	1544	170	101.63	1.67	3.43E-07
MF	GO:0038023	signaling receptor activity	1705	180	112.23	1.60	7.02E-07
BP	GO:0007186	G-protein coupled receptor signaling pathway	1565	166	103.01	1.61	8.70E-06
BP	GO:0003008	system process	1867	185	122.89	1.51	1.33E-04
MF	GO:0060089	molecular transducer activity	2055	200	135.26	1.48	3.85E-05
MF	GO:0004871	signal transducer activity	1899	183	124.99	1.46	3.34E-04
CC	GO:0042611	MHC protein complex	30	11	1.97	> 5	7.50E-03
BP	GO:0000729	DNA double-strand break processing	61	16	4.02	3.98	3.18E-02
