# Supplementary material for: Deep sequencing of Danish Holstein dairy cattle for variant detection and insight into potential loss-of-function variants in protein coding genes
Source: BMC Genomics. 2015 Dec 9;16:1043. doi: 10.1186/s12864-015-2249-y (PMC4673847; doi:10.1186/s12864-015-2249-y)
Supplement: Additional file 6: — Gene ontology terms significantly ( P < 0.05) underrepresented among genes affected by LoF variants. p values were generated by Bonferroni correction for multiple tests. (XLSX 19 kb) [file 12864_2015_2249_MOESM6_ESM.xlsx]

## Sheet: Ark1
Additional file 6: Gene ontology terms significantly (P<0.05) underrepresented among genes affected by 2,145 LoF variants. p values were generated by Bonferroni correction for multiple tests.
Ontology	GO ID	Description	Genes in the reference list	Observed	Expected	Fold enrichment	p value
CC	GO:0043227	membrane-bounded organelle	9193	402	605.09	.66	1.72E-27
CC	GO:0005737	cytoplasm	7819	321	514.66	.62	8.20E-27
CC	GO:0044424	intracellular part	10600	503	697.71	.72	2.44E-24
CC	GO:0043226	organelle	10132	476	666.90	.71	1.80E-23
CC	GO:0043231	intracellular membrane-bounded organelle	8098	353	533.02	.66	1.96E-22
CC	GO:0005622	intracellular	11162	552	734.70	.75	2.81E-21
CC	GO:0043229	intracellular organelle	9125	436	600.62	.73	1.55E-17
CC	GO:0044444	cytoplasmic part	5289	213	348.13	.61	4.32E-16
CC	GO:0005623	cell	13368	732	879.90	.83	1.12E-14
CC	GO:0044464	cell part	13285	727	874.44	.83	1.67E-14
CC	GO:0005575	cellular_component	15579	910	1025.43	.89	6.55E-11
CC	GO:0044422	organelle part	5935	278	390.65	.71	1.38E-09
CC	GO:0044446	intracellular organelle part	5781	271	380.51	.71	3.70E-09
BP	GO:0048522	positive regulation of cellular process	3487	138	229.52	.60	6.58E-09
BP	GO:0044237	cellular metabolic process	6030	284	396.90	.72	1.02E-08
MF	GO:0005515	protein binding	4787	214	315.09	.68	1.23E-08
BP	GO:0048518	positive regulation of biological process	4049	170	266.51	.64	1.26E-08
CC	GO:0031090	organelle membrane	1871	59	123.15	.48	1.80E-08
CC	GO:0005576	extracellular region	3407	141	224.25	.63	7.03E-08
CC	GO:0005634	nucleus	5074	236	333.98	.71	7.63E-08
BP	GO:0071704	organic substance metabolic process	6609	325	435.01	.75	1.48E-07
BP	GO:0071840	cellular component organization or biogenesis	3767	162	247.95	.65	7.57E-07
CC	GO:0012505	endomembrane system	2402	92	158.10	.58	1.29E-06
BP	GO:0044238	primary metabolic process	6346	316	417.70	.76	2.53E-06
CC	GO:0044421	extracellular region part	3007	126	197.92	.64	2.91E-06
BP	GO:0016043	cellular component organization	3635	158	239.26	.66	4.20E-06
BP	GO:0008152	metabolic process	7727	403	508.60	.79	4.71E-06
BP	GO:0048584	positive regulation of response to stimulus	1287	36	84.71	.42	4.71E-06
BP	GO:0010604	positive regulation of macromolecule metabolic process	2155	80	141.84	.56	1.39E-05
CC	GO:0031988	membrane-bounded vesicle	2690	112	177.06	.63	1.68E-05
BP	GO:0023056	positive regulation of signaling	1073	28	70.63	.40	2.10E-05
BP	GO:0048583	regulation of response to stimulus	2503	99	164.75	.60	2.13E-05
CC	GO:0031982	vesicle	2784	118	183.25	.64	2.60E-05
BP	GO:0032502	developmental process	3757	169	247.29	.68	2.99E-05
CC	GO:0005743	mitochondrial inner membrane	407	4	26.79	< 0.2	4.96E-05
BP	GO:0044260	cellular macromolecule metabolic process	4650	222	306.07	.73	5.17E-05
BP	GO:0048519	negative regulation of biological process	3365	148	221.49	.67	5.20E-05
BP	GO:0044767	single-organism developmental process	3732	169	245.64	.69	5.73E-05
BP	GO:0009987	cellular process	12031	691	791.90	.87	5.89E-05
CC	GO:0044429	mitochondrial part	663	14	43.64	.32	1.24E-04
BP	GO:0010647	positive regulation of cell communication	1088	31	71.61	.43	1.78E-04
CC	GO:0019866	organelle inner membrane	441	6	29.03	.21	2.18E-04
BP	GO:0048869	cellular developmental process	2581	108	169.88	.64	2.90E-04
BP	GO:0009967	positive regulation of signal transduction	987	27	64.97	.42	3.01E-04
CC	GO:0005739	mitochondrion	1415	50	93.14	.54	3.39E-04
BP	GO:0030154	cell differentiation	2426	100	159.68	.63	3.63E-04
BP	GO:0031325	positive regulation of cellular metabolic process	2184	87	143.75	.61	3.63E-04
BP	GO:0048856	anatomical structure development	3445	157	226.75	.69	4.04E-04
CC	GO:0031974	membrane-enclosed lumen	2976	135	195.88	.69	4.99E-04
BP	GO:0046907	intracellular transport	906	24	59.63	.40	5.36E-04
BP	GO:0034641	cellular nitrogen compound metabolic process	3114	139	204.97	.68	5.71E-04
BP	GO:0051649	establishment of localization in cell	1207	38	79.45	.48	5.80E-04
BP	GO:0048523	negative regulation of cellular process	3121	140	205.43	.68	7.52E-04
CC	GO:0043230	extracellular organelle	2219	94	146.06	.64	8.64E-04
CC	GO:1903561	extracellular vesicle	2219	94	146.06	.64	8.64E-04
CC	GO:0070062	extracellular exosome	2219	94	146.06	.64	8.64E-04
CC	GO:0065010	extracellular membrane-bounded organelle	2219	94	146.06	.64	8.64E-04
CC	GO:0005740	mitochondrial envelope	547	11	36.00	.31	8.81E-04
BP	GO:0006807	nitrogen compound metabolic process	3378	155	222.34	.70	8.95E-04
BP	GO:0007275	multicellular organismal development	3167	143	208.46	.69	8.99E-04
CC	GO:0031966	mitochondrial membrane	521	10	34.29	.29	9.12E-04
BP	GO:0010033	response to organic substance	1419	49	93.40	.52	9.37E-04
CC	GO:0070013	intracellular organelle lumen	2931	134	192.92	.69	9.77E-04
BP	GO:0051641	cellular localization	1534	55	100.97	.54	1.09E-03
BP	GO:0009058	biosynthetic process	2637	114	173.57	.66	1.24E-03
CC	GO:0043233	organelle lumen	2934	135	193.12	.70	1.39E-03
BP	GO:0009893	positive regulation of metabolic process	2680	117	176.40	.66	1.67E-03
BP	GO:0043170	macromolecule metabolic process	5297	270	348.66	.77	1.74E-03
BP	GO:0010467	gene expression	2071	84	136.32	.62	1.93E-03
CC	GO:0005829	cytosol	1177	41	77.47	.53	2.40E-03
CC	GO:0098588	bounding membrane of organelle	1276	46	83.99	.55	2.45E-03
BP	GO:0051239	regulation of multicellular organismal process	1854	73	122.03	.60	2.62E-03
BP	GO:1902582	single-organism intracellular transport	730	18	48.05	.37	2.82E-03
CC	GO:0032991	macromolecular complex	4136	207	272.24	.76	2.83E-03
CC	GO:0044428	nuclear part	2987	140	196.61	.71	3.12E-03
BP	GO:0070887	cellular response to chemical stimulus	1361	48	89.58	.54	3.41E-03
BP	GO:0051179	localization	3661	175	240.97	.73	4.03E-03
BP	GO:0051246	regulation of protein metabolic process	2001	82	131.71	.62	4.94E-03
BP	GO:0010646	regulation of cell communication	2222	94	146.25	.64	4.98E-03
BP	GO:0048731	system development	2864	130	188.51	.69	5.60E-03
BP	GO:1901576	organic substance biosynthetic process	2560	113	168.50	.67	5.83E-03
BP	GO:0044710	single-organism metabolic process	3188	149	209.84	.71	6.96E-03
BP	GO:0044085	cellular component biogenesis	1573	60	103.54	.58	7.11E-03
CC	GO:0031975	envelope	795	24	52.33	.46	7.31E-03
BP	GO:0016482	cytoplasmic transport	437	7	28.76	.24	7.36E-03
CC	GO:0005783	endoplasmic reticulum	982	33	64.64	.51	7.49E-03
BP	GO:0046483	heterocycle metabolic process	2657	119	174.89	.68	7.54E-03
BP	GO:0002682	regulation of immune system process	752	20	49.50	.40	7.72E-03
CC	GO:0031967	organelle envelope	793	24	52.20	.46	7.89E-03
BP	GO:0023051	regulation of signaling	2113	89	139.08	.64	7.99E-03
BP	GO:0044249	cellular biosynthetic process	2475	109	162.91	.67	8.18E-03
BP	GO:0002684	positive regulation of immune system process	486	9	31.99	.28	8.99E-03
BP	GO:0071310	cellular response to organic substance	1089	36	71.68	.50	9.41E-03
BP	GO:0065008	regulation of biological quality	2226	96	146.52	.66	1.19E-02
BP	GO:0032268	regulation of cellular protein metabolic process	1874	77	123.35	.62	1.29E-02
CC	GO:0031981	nuclear lumen	2670	126	175.74	.72	1.64E-02
BP	GO:1901360	organic cyclic compound metabolic process	2816	130	185.35	.70	1.78E-02
CC	GO:0005794	Golgi apparatus	936	32	61.61	.52	1.82E-02
BP	GO:0007389	pattern specification process	364	5	23.96	.21	1.83E-02
BP	GO:0010628	positive regulation of gene expression	1360	51	89.52	.57	2.39E-02
BP	GO:0016070	RNA metabolic process	1701	69	111.96	.62	2.53E-02
CC	GO:0042175	nuclear outer membrane-endoplasmic reticulum membrane network	494	12	32.52	.37	3.01E-02
BP	GO:0003002	regionalization	294	3	19.35	< 0.2	3.28E-02
BP	GO:0031399	regulation of protein modification process	1291	48	84.98	.56	3.33E-02
BP	GO:0006139	nucleobase-containing compound metabolic process	2542	116	167.32	.69	3.42E-02
CC	GO:0043234	protein complex	3482	176	229.19	.77	4.02E-02
BP	GO:0019222	regulation of metabolic process	5153	271	339.18	.80	4.10E-02
BP	GO:0031323	regulation of cellular metabolic process	4525	233	297.84	.78	4.31E-02
BP	GO:0006725	cellular aromatic compound metabolic process	2673	124	175.94	.70	4.32E-02
CC	GO:0005789	endoplasmic reticulum membrane	485	12	31.92	.38	4.45E-02
