# Supplementary material for: Deep sequencing of Danish Holstein dairy cattle for variant detection and insight into potential loss-of-function variants in protein coding genes
Source: BMC Genomics. 2015 Dec 9;16:1043. doi: 10.1186/s12864-015-2249-y (PMC4673847; doi:10.1186/s12864-015-2249-y)
Supplement: Additional file 7: — List of LoF variants used in validating genotyping. This table also presents the list of primers used in the custom SNP genotyping assay and primers used in genotyping of frameshift indels by size determination. For frameshift indels forward primers were 5′ modified with reporter dyes (dyes are indicated in the parenthesis). (XLSX 21 kb) [file 12864_2015_2249_MOESM7_ESM.xlsx]

## Sheet: Ark1
Additional file 7: List of LoF variants used in validating genotyping. This table also presents the list of primers used in the custom SNP genotyping assay and primers used in genotyping of frameshift indels by size determination. For frameshift indels, forward primers were 5' modified with reporter dyes (dyes are indicated in the parenthesis).
Chr	Position	REF	ALT	Functional class	Gene description	Gene name	Forward Primer Sequence	Reverse Primer Sequence	Reporter 1 Dye	Reporter 1 Sequence	Reporter 2 Dye	Reporter 2 Sequence	Assay result
1	44652737	T	A	stop gain	EF-hand domain-containing family member B	EFHB	TTTGAAATCCCATGCGGTACCT	CATCCTACCATCTTTGCCCAGAAA	VIC	TTGTTTGGATCTGGTCTTG	FAM	TTTGGATCAGGTCTTG	TRUE
2	129743848	G	T	Stop gain	Transcription elongation factor B polypeptide 3	TCEB3	GTCGTGGTTGAAGTTTTCACAATCT	AATTCGAGAAACCCACCATGTCT	VIC	TAGCTGAGGTATGACTCAAA	FAM	AGCTGAGGTATTACTCAAA	TRUE
6	26556783	G	T	Stop gain	ADH7 alcohol dehydrogenase 7 (class IV), mu or sigma polypeptide	LOC534808	CAGTGAGGTGCTGTCAGAAATGA	TCCCGTATCATGGCTCTTACCA	VIC	CTGCAGTTTTGAAGTTAT	FAM	CTGCAGTTTTTAAGTTAT	TRUE
10	15041868	G	A	Stop gain	Ceroid-lipofuscinosis neuronal protein 6	CLN6	CCCACCTGGCCTGCA	CCGGAAGGTTAGCCATGGA	VIC	CCGGCTGCGCGCC	FAM	CCGGCTACGCGCC	TRUE
10	67159331	C	T	Stop gain	cyclin-dependent kinase inhibitor 3	CDKN3	GCTACCCCTGTCACGAGTGA	TCACCTACCTGGAAGAGCACATAA	VIC	CCAAGAAACTGAGAACAA	FAM	ACCAAGAAACTAAGAACAA	TRUE
12	17966581	G	A	Stop gain	nudix (nucleoside diphosphate linked moiety X)-type motif 15	NUDT15	GCTTTAATGTCTTTCTTTTCTAGGTTGGG	CAACGTAGTCCCCAGAAAAGCT	VIC	TGGGTTCCTTGGGAAGA	FAM	TGGGTTCCTTAGGAAGA	TRUE
12	72177277	C	A	Stop gain	multidrug resistance-associated protein 4-like	LOC100337053	GAACTTGAGTGTTGGACAGAGACAA	CCATACCTTGGATCCACATTGGA	VIC	CTGGCAAGGCATACTA	FAM	CCTGGCAAGTCATACTA	TRUE
16	43330720	C	T	Stop gain	Angiopoietin-related protein 7	ANGPTL7	CACGGATGCTGCCAAAGC	GTGGCCTCGTCTCCTTCTAC	VIC	CGGGACTGGAAGCAG	FAM	CGGGACTAGAAGCAG	TRUE
16	71126156	C	T	Stop gain	Uncharacterized protein	PPP1R12B	GCTGTCCCCCTGGAACA	TGAGGTCTAACACGAAAGCTTCTG	VIC	AGGCACTCGTTTGCCGT	FAM	AGGCACTCATTTGCCGT	FALSE
21	20345878	C	T	Stop gain	Uncharacterized protein	ENSBTAG00000012326	CCCCATCACCTACATCAAGTTCTTG	GAACACAGTGGCAGCAATGG	VIC	CCGGTTTCGGGTGGCA	FAM	CCGGTTTCAGGTGGCA	TRUE
21	55891444	G	A	Stop gain	Uncharacterized protein	STRC	GAAGAATCACCTGCTGCTCAGA	CGCTGCTGCTCTGCTG	VIC	CGCCTTCGGTCTGC	FAM	CGCCTTCAGTCTGC	TRUE
22	52814340	C	A	Stop gain	Sterol regulatory element-binding protein cleavage-activating protein	SCAP	GCTGCCCTGCGACGAT	GGGCACAATCTCCGTCTCG	VIC	TATGGCTACGCGCCCC	FAM	TATGGCTAAGCGCCCC	TRUE
24	29490959	C	T	Stop gain	Uncharacterized protein	BT.82319	ACCATGGAGATAAATGCCACCAATT	TGACCTGACCGAAGTCTCCATT	VIC	CCCAGGTGGCTACTG	FAM	CCCAGGTGACTACTG	TRUE
27	32417734	A	T	Stop gain	Uncharacterized protein	ENSBTAG00000033381	TGTATATGTGGGACAGCCATCAC	CAAACAATAGTTGATAAAGCTCTGAAGCA	VIC	CTTGGCAGAAAGATATA	FAM	ACTTGGCAGAATGATATA	TRUE
28	30154061	G	T	Stop gain	Vinculin	VCL	TGTGGCCAAGGTCAGAGAAG	TGGAGGAGGCGGGAAGT	VIC	CAACCACAGGAGCCTG	FAM	CCAACCACAGTAGCCTG	TRUE
1	83721222	C	G	Splice site	Uncharacterized protein	LOC532114	CCATATTTAGCCACAGGAATGATGTCA	GGTGTCATTGGATTTCACTTCATTAAGTT	VIC	CTGTGCATCCTGGAAAA	FAM	TGTGCATCGTGGAAAA	TRUE
3	117840087	T	C	Splice site	Leucine-rich repeat flightless-interacting protein 1	LRRFIP1	CCATTTTCTCCTCCAGGTTGAAGA	CCCTCTGGTTTCTACATGACATCAT	VIC	ACTTCACTGAAAAGGTAGAG	FAM	TTCACTGAAAAGGCAGAG	TRUE
4	77912411	G	A	Splice site	DNA-directed DNA/RNA polymerase mu	POLM	CCTGTGCCTGTGGAATGC	CTCAGTGGCTCTACCCTAAGC	VIC	CCTGGAGGTGAGCCG	FAM	CCTGGAGATGAGCCG	TRUE
5	121051478	C	A	Splice site	Uncharacterized protein	TTLL8	AGCAAAGTAGCAGAATATAAAGTCAACATACA	AGGCTGGAATGCAGTGAATACC	VIC	ACAGAATTAAAAAGAAAATG	FAM	ACAGAATTAAAAATAAAATG	TRUE
9	41756639	G	A	Splice site	Armadillo repeat-containing protein 2	ARMC2	TCTGATACTGATCTCCAGTCAAGTTACT	CGTGGATTGTGGCAAGGTTTT	VIC	TGCGTTTGCCTATTTTTAAGAA	FAM	CGTTTGCCTATTTTTAAAAA	TRUE
11	104134860	G	A	Splice site	1-acyl-sn-glycerol-3-phosphate acyltransferase beta precursor	AGPAT2	ATCTAGCACCTCCACCTGGAT	CCCCAGGTGGCTGACG	VIC	TGCCCCCACAGGAC	FAM	TGCCCCCATAGGAC	FALSE
13	38296447	T	C	Splice site	Uncharacterized protein	RRBP1	CTGGCCCTTCCCTACGG	TGCCTGGTGTCCTCCCA	VIC	CAGCTGCCCTGGAGAG	FAM	AGCTGCCCCGGAGAG	TRUE
14	23553832	T	A	Splice site	V-type proton ATPase subunit H	ATP6V1H	AACTGTCTGCTCTTTGGAAATATGAGT	CAGTTGAAAACAGTGATTAATGTTCATTTCC	VIC	ATGTCTTAGCACACTAAAA	FAM	TCTTAGCACACAAAAA	TRUE
17	19438401	C	A	Splice site	Uncharacterized protein	MATR3	TCTCTAGCAGACAGACCAAAGCT	GCTCCCTTTGTCTTCTCAACAC	VIC	CTGGCCTGGTCTGCAT	FAM	TGGCCTGGTATGCAT	TRUE
18	50347925	C	A	Splice site	Uncharacterized protein	CYP2F1	CCACGCGGTCGATTTCCT	TCTGCTGATCCCCTCAACAAC	VIC	CCACCCCAGTTCGAG	FAM	CCACCCCATTTCGAG	TRUE
19	30082347	T	C	Splice site	Uncharacterized protein	MYH4	CGCTTCTGTTCATTTTCAACCTCAT	GCCAAGTGGCTAACCATCTTTGTA	VIC	CTCCCTCACCTGTAAGAG	FAM	CCCTCACCCGTAAGAG	TRUE
20	10391116	C	T	Splice site	28S ribosomal protein S36, mitochondrial	MRPS36	GATGACAAATATTAGAGCCACATTATCAGTGA	TTTCTTTGTAAATGAAACACCTAATCTTATTGCTTT	VIC	ACCTCCACGCTGAAAA	FAM	ACCTCCACGTTGAAAA	TRUE
21	61620247	G	A	Splice site	Uncharacterized protein	CLMN	GGTGGATTCTTTACCAACTGAGCTA	GACACGACTGAAGTGACTTAGCA	VIC	CTGCTGCTGTTGCTG	FAM	CTGCTGCTATTGCTG	TRUE
23	24946003	T	A	Splice site	Glutathione S-transferase A4	GSTA3	ACCCTTCTGCAACTTCTCATATTGT	TCTCTCACCTTAGGTTTATAACAATGTATCCT	VIC	AGAAATTCTTCTTCAAACTAAAA	FAM	ATTCTTCTTCAAACAAAAA	TRUE
25	1130526	A	C	Splice site	Uncharacterized protein	CCDC154	GCCCCCTCACCTGGTACT	TGCGGGCCCTGCAG	VIC	CCCCCACCTGGCACT	FAM	CCCCCCCTGGCACT	TRUE
25	28294158	A	T	Splice site	DNA-directed RNA polymerase III subunit RPC9	CRCP	GTGGGCCCAGTCTGTGA	GTGTGGAGCAGAGCTTCGAT	VIC	CCTCCACCATCTGCAGAA	FAM	CTCCACCATCAGCAGAA	FALSE
27	1339845	C	A	Splice site	Uncharacterized protein	CSMD1	GAAATGCTATCAAGTTTGGCCTCAAATAT	CATCTGAGCCACAAGGGAATAGAA	VIC	CCAAAATGTGTAATTCT	FAM	CCAAAATGTTTAATTCT	TRUE
29	41845344	T	G	Splice site	WD repeat-containing protein 74	WDR74	CCTAGTCTGTTCCTCTGCTCTAAAG	GCTTCTTCAGTGATTTGAATCGTTCT	VIC	CTCTTGTACAGAAAACA	FAM	TCTTGTACCGAAAACA	TRUE
29	51385548	C	G	Splice site	Uncharacterized protein	MUC5B	GTGGCCGTGGGCACT	ACCACCAGCACAGCTACAG	VIC	AGCCACCAGTGCTAC	FAM	AGCCACCACTGCTAC	TRUE
1	72024910	CACTCTTGAGTGGGAAGCGG	-	Frame-shift	GPI mannosyltransferase 4-like	LOC525407	CTCCCCCAGCTCCAGGATA (VIC)	AACTTCACCAGACACGCAGC	-	-	-	-	TRUE
1	98319434	AA	-	Frame-shift	Leucine rich repeat containing 31	LRRC31	ACAGAAACATTGGTGGCAGTC(NED)	TCCCCAACCTAACCTCTGTT	-	-	-	-	TRUE
3	7849897	TC	-	Frame-shift	Dual specificity phosphatase 12	DUSP12	ACAATCTGCCACGGATGACA(FAM)	GCACCCGCTTTTCAAATACA	-	-	-	-	TRUE
3	61240622	AG	-	Frame-shift	Protein phosphatase 1A-like	LOC782038	ACTCAAGAGGTTTACTTTGTAGGAA(PET)	CCCTCGACACAGCCAGAG	-	-	-	-	TRUE
3	75083167	CA	-	Frame-shift	Cystathionine gamma-lyase	LOC100850676	TTTACGGAGAACAGCGAGGC(PET)	ATTCGACTCTCAGTGGGCTT	-	-	-	-	TRUE
4	71515598	AG	-	Frame-shift	EP300 interacting inhibitor of differentiation 1	EID1	CCCCGTTTGATCAATTGGCTT(VIC)	ACCCAAAAGACAGTGGAATGC	-	-	-	-	TRUE
4	107491666	AGGAGGGACAGCCTAACCATCCAGAGGAGCCC	-	Frame-shift	Transmembrane protein 139	TMEM139	TCAGGGACAATGAAGCCTTTGA(FAM)	CACCGAAGCCGAAGGCTGA	-	-	-	-	TRUE
6	67935541	-	TT	Frame-shift	Corin, serine peptidase	CORIN	TCATCCGGTTGGTGATGGTC(FAM)	ATGATTTCCTGTATGACTAGCCTAA	-	-	-	-	TRUE
6	90400829	-	AAGG	Frame-shift	Ras association (RalGDS/AF-6) domain family member 6	RASSF6	GCTTTGGCTTCCCTATGTGG(NED)	CCACTGGACTGCCAGGGAAT	-	-	-	-	TRUE
8	71184932	CTAA	-	Frame-shift	Uncharacterized protein	TNFRSF10A	CCCTGATGGGAAGGACATGG(NED)	TCCAATCACCAGCCTTGAAGA	-	-	-	-	TRUE
9	688174	-	GT	Frame-shift	PHD finger protein 3	PHF3	AGCTACTGTAAAAAGGGAAGGCT(FAM)	AGTTCTCCCACTAATCTCACTCT	-	-	-	-	TRUE
9	88275201	-	AC	Frame-shift	UL16 binding protein 1 precursor	ULBP21	CTTCCCCATCCCACACCAG(FAM)	CCATGGCCCCACCCATC	-	-	-	-	TRUE
10	5128694	TTTTTTT	-	Frame-shift	THO complex subunit 3	ENSBTAG00000035174	GGTTACCCAGTTTAGAGAAGGCA(FAM)	TCTGTGTGCCAAAGATAAATTCAG	-	-	-	-	TRUE
10	26059693	GGATGACACGGCCACCGAGGCCC	-	Frame-shift	rho guanine nucleotide exchange factor 40	ARHGEF40	TTGAGAGGTGCCTCACCCAG(VIC)	GAGGATCATTTCAGGGAGCCA	-	-	-	-	TRUE
13	72984532	-	CTGTC	Frame-shift	Gametocyte-specific factor 1-like	GTSF1L	TGGGGTGGCAATTTGTGCTA(PET)	TGGTCCCCATCAAGAAGCTG	-	-	-	-	No PCR product
16	61884765	TCCCGCC	-	Frame-shift	torsin-3A precursor	TOR3A	TCATCAATGAGGTGGTCCTGA(VIC)	CACCAGAGGCTTATGTTCTGC	-	-	-	-	TRUE
18	61230121	-	CCCA	Frame-shift	Solute carrier family 7 (cationic amino acid transporter, y+ system), member 3-like	LOC506868	AAGAGAACAAGATGCATTACGACA(NED)	GCCTGTCATTCGCCATTTCAC	-	-	-	-	TRUE
18	63968853	-	TACTTTA	Frame-shift	Zinc finger protein 582	ZNF582	CCTGCCGCTACATCTTCCTC(PET)	GGCCAGATGAAATTTGAAGGTT	-	-	-	-	TRUE
19	18331782	GA	-	Frame-shift	E3 ubiquitin-protein ligase RNF135	RNF135	CGTGGTCCTTCCCAGGATCT(FAM)	GAGAGGTTTGCCTCCAGCC	-	-	-	-	TRUE
22	54856237	CCTCCAGCCGGAGAAGTGCATCCCGC	-	Frame-shift	Palmitoyltransferase ZDHHC3	ZDHHC3	CTAGACCACGCCGCCATTT(VIC)	CCGTCGCGGATGAACCACA	-	-	-	-	TRUE
23	47352478	-	TT	Frame-shift	Uncharacterized protein	TXNDC5	AGCTGTAGACTTCCTTGGGC(NED)	GTGCTCGCCAACCTTTTCTC	-	-	-	-	TRUE
25	2328420	CT	-	Frame-shift	FLYWCH family member 2	FLYWCH2	GCTCATGGGCACCCTCG(VIC)	ACTTGAGGCCAATTCTGGGC	-	-	-	-	TRUE
25	14263657	TT	-	Frame-shift	Myosin-11	MYH11	CCGGCATTTAGCAGGTGTCA(VIC)	TGGGTTGCTATCACTTGATCCT	-	-	-	-	No PCR product
X	14282466	AAAG	-	Frame-shift	RNA-binding motif protein, X-linked 2-like	LOC100140030	TTCACACTGCTGCCAAGCAT(NED)	ATCATCTTGCTTCTGGGCAAT	-	-	-	-	FALSE
