# Supplementary material for: Deep sequencing of Danish Holstein dairy cattle for variant detection and insight into potential loss-of-function variants in protein coding genes
Source: BMC Genomics. 2015 Dec 9;16:1043. doi: 10.1186/s12864-015-2249-y (PMC4673847; doi:10.1186/s12864-015-2249-y)
Supplement: Additional file 8: — List of 345 putative deleterious LoF variants. (XLSX 31 kb) [file 12864_2015_2249_MOESM8_ESM.xlsx]

## Sheet: Ark1
Additional file 8: List of 345 putative deleterious LoF variants
Chromosome	Position	REF	ALT	Functional Class	Gene Description	Ensembl Gene ID	Entrez Gene Name
1	44652737	T	A	Stop gain	EF-hand domain-containing family member B	ENSBTAG00000013806	EFHB
1	45034210	AC	A	Frameshift	zinc finger protein 596	ENSBTAG00000004538	ZNF596
1	58028251	G	GC	Frameshift	Uncharacterized protein	ENSBTAG00000040144	CD200R1
1	69959478	A	G	Splice donor	Uncharacterized protein	ENSBTAG00000010382	MUC13
1	69959479	C	T	Splice donor	Uncharacterized protein	ENSBTAG00000010382	MUC13
1	71432092	G	A	Stop gain	choline-phosphate cytidylyltransferase A	ENSBTAG00000016979	PCYT1A
1	72024905	G	GC	Frameshift	Uncharacterized protein	ENSBTAG00000011659	LOC525407
1	72024910	TCACTCTTGAGTGGGAAGCGG	T	Frameshift	Uncharacterized protein	ENSBTAG00000011659	LOC525407
1	140909540	A	C	Stop gain	Non-histone chromosomal protein HMG-14	ENSBTAG00000018768	HMGN1
1	150064528	C	CCA	Frameshift	carbonyl reductase	ENSBTAG00000023384	CBR1
2	5345446	CG	C	Frameshift	histone cluster 1, H2ae	ENSBTAG00000034949	LOC524236
2	18151110	C	T	Splice acceptor	Uncharacterized protein	ENSBTAG00000026986	.
2	31630706	G	GA	Frameshift	Uncharacterized protein	ENSBTAG00000005501	.
2	49736060	G	A	Stop gain	Small nuclear ribonucleoprotein Sm D1	ENSBTAG00000012376	.
2	59143638	GT	G	Frameshift	Uncharacterized protein	ENSBTAG00000001627	.
2	85259296	C	CT	Frameshift	Uncharacterized protein	ENSBTAG00000020696	.
2	90461682	A	AT	Frameshift	amyotrophic lateral sclerosis 2 chromosomal region candidate gene 11 protein	ENSBTAG00000017436	ALS2CR11
2	100307058	G	A	Stop gain	Uncharacterized protein	ENSBTAG00000005239	.
2	107684770	A	C	Splice donor	Uncharacterized protein	ENSBTAG00000026751	.
2	127569048	GC	G	Frameshift	serine/threonine-protein kinase PDIK1L	ENSBTAG00000001513	PDIK1L
2	129743848	G	T	Stop gain	transcription elongation factor B polypeptide 3	ENSBTAG00000026585	TCEB3
2	129744115	G	T	Stop gain	transcription elongation factor B polypeptide 3	ENSBTAG00000026585	TCEB3
2	129744676	TTCTG	T	Frameshift	transcription elongation factor B polypeptide 3	ENSBTAG00000026585	TCEB3
2	132529395	C	A	Stop gain	SH2 domain-containing protein 5	ENSBTAG00000001082	SH2D5
3	8626526	C	T	Stop gain	Uncharacterized protein	ENSBTAG00000027775	.
3	10576800	C	CA	Frameshift	Uncharacterized protein	ENSBTAG00000022528	LOC538552
3	11850909	G	A	Stop gain	CD1b molecule precursor	ENSBTAG00000022893	LOC509005
3	12686233	C	A	Stop gain	Uncharacterized protein	ENSBTAG00000039702	FCRL3
3	14986368	G	GTGTA	Frameshift	YY1 associated protein 1	ENSBTAG00000045596	.
3	14987488	C	CTG	Frameshift	YY1 associated protein 1	ENSBTAG00000045596	.
3	18382129	T	C	Splice donor	Uncharacterized protein	ENSBTAG00000011756	.
3	39898211	A	C	Stop gain	Uncharacterized protein	ENSBTAG00000024288	AMY2A
3	54604983	GC	G	Frameshift	Uncharacterized protein	ENSBTAG00000037634	.
3	75083167	GCA	G	Frameshift	cystathionine gamma-lyase	ENSBTAG00000014791	LOC100850676
3	78605013	A	T	Stop gain	UDP-N-acetylglucosamine/UDP-glucose/GDP-mannose transporter	ENSBTAG00000005445	SLC35D1
3	92264532	TC	T	Frameshift	acyl-coenzyme A thioesterase 11	ENSBTAG00000039686	ACOT11
3	103500362	TAA	T	Frameshift	Uncharacterized protein	ENSBTAG00000030386	LOC527217
3	103500368	A	AGT	Frameshift	Uncharacterized protein	ENSBTAG00000030386	LOC527217
3	107514445	C	T	Splice donor	Uncharacterized protein	ENSBTAG00000047038	.
3	119208156	GCC	G	Frameshift	Uncharacterized protein	ENSBTAG00000045515	.
3	119208184	GCC	G	Frameshift	Uncharacterized protein	ENSBTAG00000045515	.
3	120079807	G	A	Splice donor	Uncharacterized protein	ENSBTAG00000038082	LOC789449
3	120080549	C	G	Stop gain	Uncharacterized protein	ENSBTAG00000038082	LOC789449
4	7435554	C	T	Stop gain	Uncharacterized protein	ENSBTAG00000003531	ABCA13
4	13589211	TG	T	Frameshift	Uncharacterized protein	ENSBTAG00000035660	.
4	32617972	CAT	C	Frameshift	Uncharacterized protein	ENSBTAG00000015666	.
4	32623241	TTTTG	T	Frameshift	Uncharacterized protein	ENSBTAG00000015666	.
4	32623285	AC	A	Frameshift	Uncharacterized protein	ENSBTAG00000015666	.
4	72736596	C	CA	Frameshift	disintegrin and metalloproteinase domain-containing protein 22 precursor	ENSBTAG00000007136	ADAM22
4	73610696	AG	A	Frameshift	Uncharacterized protein	ENSBTAG00000015800	.
4	77912411	G	A	Splice donor	DNA-directed DNA/RNA polymerase mu	ENSBTAG00000007796	POLM
4	83308173	A	C	Splice acceptor	Uncharacterized protein	ENSBTAG00000000144	LOC100335205
4	92643813	G	GAT	Frameshift	Uncharacterized protein	ENSBTAG00000000410	PAX4
4	92643818	G	GTCTC	Frameshift	Uncharacterized protein	ENSBTAG00000000410	PAX4
4	92954009	T	A	Splice acceptor	leucine-rich repeat-containing protein 4	ENSBTAG00000010704	LRRC4
4	93351622	C	G	Splice donor	Uncharacterized protein	ENSBTAG00000047482	LOC100335204
4	99788345	C	T	Stop gain	uncharacterized protein LOC514257	ENSBTAG00000031548	LOC519366
4	106459902	G	T	Splice acceptor	Uncharacterized protein	ENSBTAG00000046433	.
4	106460168	CA	C	Frameshift	Uncharacterized protein	ENSBTAG00000046433	.
4	106473178	A	AG	Frameshift	Uncharacterized protein	ENSBTAG00000046164	LOC100299076
4	106495797	A	ATC	Frameshift	Uncharacterized protein	ENSBTAG00000031232	LOC100850312
4	106502018	T	A	Stop gain	Uncharacterized protein	ENSBTAG00000047922	.
4	106506947	TG	T	Frameshift	Uncharacterized protein	ENSBTAG00000038943	.
4	106523599	C	T	Stop gain	Uncharacterized protein	ENSBTAG00000038690	.
4	106541692	GA	G	Frameshift	Uncharacterized protein	ENSBTAG00000038307	.
4	106621129	G	GGTAA	Frameshift	Uncharacterized protein	ENSBTAG00000039401	.
4	107216041	G	A	Stop gain	Uncharacterized protein	ENSBTAG00000037918	LOC614281
4	107491666	GAGGAGGGACAGCCTAACCATCCAGAGGAGCCC	G	Frameshift	transmembrane protein 139	ENSBTAG00000018158	TMEM139
4	113678248	G	A	Stop gain	Uncharacterized protein	ENSBTAG00000014402	GIMAP8
4	113696292	T	A	Stop gain	Uncharacterized protein	ENSBTAG00000014402	GIMAP8
4	113696771	AG	A	Frameshift	Uncharacterized protein	ENSBTAG00000014402	GIMAP8
4	113697510	C	T	Stop gain	Uncharacterized protein	ENSBTAG00000014402	GIMAP8
4	113867794	C	CG	Frameshift	GTPase IMAP family member 4	ENSBTAG00000046257	GIMAP4
4	113867797	GC	G	Frameshift	GTPase IMAP family member 4	ENSBTAG00000046257	GIMAP4
4	113868107	C	T	Stop gain	GTPase IMAP family member 4	ENSBTAG00000046257	GIMAP4
4	113912008	C	T	Stop gain	GTPase, IMAP family member 7	ENSBTAG00000030940	GIMAP7
4	113952707	C	T	Stop gain	GTPase, IMAP family member 1	ENSBTAG00000040331	GIMAP1
4	113952732	G	A	Stop gain	GTPase, IMAP family member 1	ENSBTAG00000040331	GIMAP1
5	11972941	C	T	Splice acceptor	Thyroid transcription factor 1-associated protein 26	ENSBTAG00000036282	CCDC59
5	33113746	T	TCTGC	Frameshift	Uncharacterized protein	ENSBTAG00000038027	LOC100296973
5	47901643	TG	T	Frameshift	Uncharacterized protein C12orf31 homolog	ENSBTAG00000002004	LLPH
5	99065731	AT	A	Frameshift	taste receptor, type 2, member 46	ENSBTAG00000030471	TAS2R46
5	99755071	G	GTT	Frameshift	Uncharacterized protein	ENSBTAG00000033671	.
5	99778943	A	AC	Frameshift	NKG2A; Uncharacterized protein	ENSBTAG00000014154	LOC100336869
5	100290317	C	T	Stop gain	C-type lectin domain family 7 member A	ENSBTAG00000014546	CLEC7A
5	100677160	G	T	Stop gain	killer cell lectin-like receptor subfamily F, member 1	ENSBTAG00000037534	KLRF1
5	102333119	GT	G	Frameshift	Uncharacterized protein	ENSBTAG00000039847	.
5	102333285	G	A	Stop gain	Uncharacterized protein	ENSBTAG00000039847	.
5	103399320	G	A	Stop gain	antigen WC1.1 precursor	ENSBTAG00000026531	CD163L1
5	104424048	C	A	Splice acceptor	Uncharacterized protein	ENSBTAG00000004208	.
5	111898299	GC	G	Frameshift	Uncharacterized protein	ENSBTAG00000014247	FAM83F
5	113842153	G	A	Stop gain	Uncharacterized protein	ENSBTAG00000046721	.
5	115067396	CA	C	Frameshift	Uncharacterized protein	ENSBTAG00000006279	PNPLA5
5	117708317	T	TG	Frameshift	Uncharacterized protein	ENSBTAG00000008066	PKDREJ
5	121142424	A	AAG	Frameshift	Uncharacterized protein	ENSBTAG00000047080	.
6	26669194	C	T	Splice donor	Uncharacterized protein	ENSBTAG00000034189	.
6	67068220	T	TACTTAAC	Frameshift	Histone H4	ENSBTAG00000039213	.
6	67935541	A	ATT	Frameshift	Uncharacterized protein	ENSBTAG00000002199	CORIN
6	72564601	A	T	Splice acceptor	transmembrane protein 165 precursor	ENSBTAG00000001269	TMEM165
6	86334854	G	A	Stop gain	Uncharacterized protein	ENSBTAG00000003523	UGT2B15
6	86335103	C	T	Splice donor	Uncharacterized protein	ENSBTAG00000003523	UGT2B15
6	90996765	GA	G	Frameshift	Uncharacterized protein	ENSBTAG00000004052	LOC100295331
6	104444916	CA	C	Frameshift	Uncharacterized protein	ENSBTAG00000006508	MAN2B2
6	109052071	CT	C	Frameshift	transmembrane protein 175	ENSBTAG00000018379	TMEM175
6	117856770	A	AGC	Frameshift	Uncharacterized protein	ENSBTAG00000019584	LOC532207
6	118318250	T	TG	Frameshift	coiled-coil domain-containing protein 96	ENSBTAG00000047810	CCDC96
7	4570282	G	T	Splice donor	peptidyl-prolyl cis-trans isomerase FKBP8	ENSBTAG00000016264	FKBP8
7	4570283	T	G	Splice donor	peptidyl-prolyl cis-trans isomerase FKBP8	ENSBTAG00000016264	FKBP8
7	4878157	A	G	Splice acceptor	Uncharacterized protein	ENSBTAG00000024904	.
7	10323797	G	A	Stop gain	Uncharacterized protein	ENSBTAG00000046233	LOC541022
7	14355252	T	TCC	Frameshift	Uncharacterized protein	ENSBTAG00000037693	.
7	14355255	GCA	G	Frameshift	Uncharacterized protein	ENSBTAG00000037693	.
7	17164645	GTT	G	Frameshift	.	ENSBTAG00000040153	.
7	18995099	G	A	Splice acceptor	complement C3 preproprotein	ENSBTAG00000017280	C3
7	22695542	C	CA	Frameshift	Splicing factor 3A subunit 2	ENSBTAG00000025452	SF3A2
7	23580100	C	CGAAT	Frameshift	.	ENSBTAG00000031205	.
7	42296709	ATC	A	Frameshift	Uncharacterized protein	ENSBTAG00000039930	LOC508626
7	42505985	C	CA	Frameshift	Uncharacterized protein	ENSBTAG00000045691	LOC787602
7	42868875	GCTCTTCTATGGCA	G	Frameshift	Uncharacterized protein	ENSBTAG00000027241	OR2T33
7	45296621	GGT	G	Frameshift	Uncharacterized protein	ENSBTAG00000025233	.
7	68141244	C	T	Stop gain	39S ribosomal protein L22, mitochondrial	ENSBTAG00000019457	LOC100851134
7	70708855	TA	T	Frameshift	Uncharacterized protein	ENSBTAG00000036102	LOC100298064
8	22633776	C	T	Stop gain	interferon-tau 3g precursor	ENSBTAG00000047551	IFN-tau-c1
8	44312068	G	T	Stop gain	dedicator of cytokinesis protein 8	ENSBTAG00000002190	DOCK8
8	66109872	C	CACTT	Frameshift	Uncharacterized protein	ENSBTAG00000037971	.
8	70834903	G	A	Stop gain	rho-related BTB domain-containing protein 2	ENSBTAG00000031916	RHOBTB2
8	70943344	G	A	Splice acceptor	uncharacterized protein	ENSBTAG00000047389	LOC784541
8	70944023	C	G	Splice donor	uncharacterized protein	ENSBTAG00000047389	LOC784541
9	688174	G	GGT	Frameshift	PHD finger protein 3	ENSBTAG00000019139	PHF3
9	29748961	A	AC	Frameshift	Uncharacterized protein	ENSBTAG00000011735	.
9	41279701	C	A	Stop gain	Uncharacterized protein	ENSBTAG00000026637	100852085
9	41756639	G	A	Splice acceptor	Armadillo repeat-containing protein 2	ENSBTAG00000036087	.
9	42569009	A	ACAGGTGC	Frameshift	Uncharacterized protein	ENSBTAG00000023792	.
9	66193418	T	A	Splice donor	protein QN1 homolog	ENSBTAG00000003384	KIAA1009
9	88232146	C	CA	Frameshift	UL16-binding protein 17 precursor	ENSBTAG00000039329	RAET1G
9	88275201	A	AAC	Frameshift	UL16 binding protein 1 precursor	ENSBTAG00000047902	ULBP21
10	5128694	CTTTTTTT	C	Frameshift	THO complex subunit 3	ENSBTAG00000035174	.
10	11605097	G	A	Splice donor	thioredoxin domain-containing protein 16 precursor	ENSBTAG00000010399	TXNDC16
10	11822190	AATGCG	A	Frameshift	Uncharacterized protein	ENSBTAG00000019642	.
10	11822268	C	T	Splice donor	Uncharacterized protein	ENSBTAG00000019642	.
10	15041868	G	A	Stop gain	ceroid-lipofuscinosis neuronal protein 6	ENSBTAG00000005565	CLN6
10	25040927	C	T	Stop gain	Uncharacterized protein	ENSBTAG00000022229	LOC100850728
10	25653459	C	T	Stop gain	Uncharacterized protein	ENSBTAG00000024752	.
10	26059693	AGGATGACACGGCCACCGAGGCCC	A	Frameshift	rho guanine nucleotide exchange factor 40	ENSBTAG00000013401	ARHGEF40
10	26403826	C	T	Splice donor	Ribonuclease K6	ENSBTAG00000008792	RNASE6
10	26902126	G	GA	Frameshift	Uncharacterized protein	ENSBTAG00000015983	LOC780976
10	27726745	C	A	Stop gain	Uncharacterized protein	ENSBTAG00000046370	LOC781758
10	45318147	G	GC	Frameshift	ATP-dependent DNA helicase PIF1	ENSBTAG00000007638	PIF1
10	65657430	T	TG	Frameshift	Uncharacterized protein	ENSBTAG00000038327	.
10	67159331	C	T	Stop gain	cyclin-dependent kinase inhibitor 3	ENSBTAG00000019496	CDKN3
10	79235430	A	G	Splice acceptor	Uncharacterized protein	ENSBTAG00000004171	.
10	82473308	G	A	Stop gain	Uncharacterized protein	ENSBTAG00000037932	LOC615247
10	89603407	GT	G	Frameshift	maleylacetoacetate isomerase	ENSBTAG00000002706	GSTZ1
11	5443552	GT	G	Frameshift	Uncharacterized protein	ENSBTAG00000004327	.
11	10781843	C	T	Splice donor	STAM-binding protein	ENSBTAG00000009600	STAMBP
11	74587540	A	C	Splice acceptor	nuclear receptor coactivator 1	ENSBTAG00000015007	NCOA1
11	87868863	A	T	Splice acceptor	14-3-3 protein theta	ENSBTAG00000002108	YWHAQ
11	98895128	A	AG	Frameshift	Golgin subfamily A member 2	ENSBTAG00000011317	GOLGA2
11	103893013	T	TC	Frameshift	Uncharacterized protein	ENSBTAG00000000054	.
11	103993723	G	A	Stop gain	Uncharacterized protein	ENSBTAG00000022799	NOTCH1
11	104134860	G	A	Splice acceptor	1-acyl-sn-glycerol-3-phosphate acyltransferase beta precursor	ENSBTAG00000025161	AGPAT2
11	106341093	C	A	Stop gain	Uncharacterized protein	ENSBTAG00000039708	C11H9orf172
12	11162143	T	TA	Frameshift	Suppressor of G2 allele of SKP1 homolog	ENSBTAG00000002137	SUGT1
12	12034801	G	T	Stop gain	Uncharacterized protein	ENSBTAG00000001133	.
12	72079057	A	ATG	Frameshift	Uncharacterized protein	ENSBTAG00000045751	LOC100337053
12	72177277	C	A	Stop gain	Uncharacterized protein	ENSBTAG00000045751	LOC100337053
12	75523952	G	C	Splice donor	Uncharacterized protein	ENSBTAG00000026070	.
12	88278525	T	C	Splice acceptor	Uncharacterized protein	ENSBTAG00000018237	.
13	11176709	A	ACTCAACT	Frameshift	Uncharacterized protein	ENSBTAG00000004354	.
13	11176710	TGG	T	Frameshift	Uncharacterized protein	ENSBTAG00000004354	.
13	11402528	G	GA	Frameshift	Uncharacterized protein	ENSBTAG00000040046	.
13	17756365	C	G	Stop gain	Uncharacterized protein	ENSBTAG00000036222	.
13	17764649	C	T	Stop gain	Uncharacterized protein	ENSBTAG00000036222	.
13	17765287	G	GC	Frameshift	Uncharacterized protein	ENSBTAG00000036222	.
13	17879201	CTT	C	Frameshift	Uncharacterized protein	ENSBTAG00000034145	LOC619000
13	28207519	C	T	Splice donor	Uncharacterized protein	ENSBTAG00000047869	LOC100300115
13	48581299	C	T	Stop gain	Uncharacterized protein	ENSBTAG00000000066	LRRN4
13	62936802	T	A	Splice donor	Uncharacterized protein	ENSBTAG00000038412	BPIFB4
13	72984532	G	GCTGTC	Frameshift	Gametocyte-specific factor 1-like	ENSBTAG00000011233	GTSF1L
13	75886411	G	GT	Frameshift	Uncharacterized protein	ENSBTAG00000027328	.
13	75940349	CT	C	Frameshift	Uncharacterized protein	ENSBTAG00000009675	.
13	84230359	C	T	Stop gain	Uncharacterized protein	ENSBTAG00000038057	.
14	2706347	T	A	Splice acceptor	cytochrome P450 11B1, mitochondrial precursor	ENSBTAG00000004596	CYP11B1
14	2706382	G	GC	Frameshift	cytochrome P450 11B1, mitochondrial precursor	ENSBTAG00000004596	CYP11B1
14	5251295	C	CT	Frameshift	Uncharacterized protein	ENSBTAG00000015374	COL22A1
14	23553832	T	A	Splice acceptor	V-type proton ATPase subunit H	ENSBTAG00000003450	ATP6V1H
14	38761905	T	TC	Frameshift	Uncharacterized protein	ENSBTAG00000047607	.
14	71818051	AGG	A	Frameshift	G1/S-specific cyclin-E2	ENSBTAG00000004906	CCNE2
15	8922451	G	GT	Frameshift	60S ribosomal protein L6	ENSBTAG00000047425	.
15	14769393	T	G	Stop gain	protein FAM76B	ENSBTAG00000020748	FAM76B
15	28939999	C	A	Stop gain	Histone H2B	ENSBTAG00000047932	.
15	34111656	CA	C	Frameshift	Uncharacterized protein	ENSBTAG00000013989	.
15	46546218	G	A	Stop gain	Uncharacterized protein	ENSBTAG00000032050	LOC510100
15	46603900	GAAGGC	G	Frameshift	Uncharacterized protein	ENSBTAG00000037603	LOC516636
15	46692954	AT	A	Frameshift	Uncharacterized protein	ENSBTAG00000015791	LOC511622
15	47797460	GAAAAAAA	G	Frameshift	Uncharacterized protein	ENSBTAG00000000118	LOC613909
15	48885551	A	C	Stop gain	.	ENSBTAG00000019544	LOC526013
15	49099149	TA	T	Frameshift	Uncharacterized protein	ENSBTAG00000020673	LOC100849509
15	49155338	C	T	Stop gain	Uncharacterized protein	ENSBTAG00000046378	.
15	49373129	G	GT	Frameshift	Uncharacterized protein	ENSBTAG00000040017	LOC523090
15	49527635	T	G	Stop gain	Uncharacterized protein	ENSBTAG00000038899	LOC788881
15	50008668	T	TG	Frameshift	Uncharacterized protein	ENSBTAG00000008312	LOC100337362
15	50404088	C	T	Stop gain	Uncharacterized protein	ENSBTAG00000047021	LOC530990
15	51483409	A	AG	Frameshift	E3 ubiquitin-protein ligase TRIM21	ENSBTAG00000013900	TRIM21
15	51797530	TC	T	Frameshift	Uncharacterized protein	ENSBTAG00000005070	LOC618173
15	52258153	G	T	Stop gain	ecto-ADP-ribosyltransferase 5 precursor	ENSBTAG00000023648	ART5
15	52258372	TTC	T	Frameshift	ecto-ADP-ribosyltransferase 5 precursor	ENSBTAG00000023648	ART5
15	52320732	TC	T	Frameshift	short transient receptor potential channel 2 homolog	ENSBTAG00000011549	TRPC2
15	55121816	G	A	Stop gain	Uncharacterized protein	ENSBTAG00000047344	LOC512627
15	56880492	C	CG	Frameshift	Guanylate cyclase	ENSBTAG00000027438	.
15	56881074	A	AC	Frameshift	Guanylate cyclase	ENSBTAG00000027438	.
15	56884267	T	TC	Frameshift	Guanylate cyclase	ENSBTAG00000027438	.
15	80289303	G	GATGAA	Frameshift	Uncharacterized protein	ENSBTAG00000001291	OR8H3
15	81134113	C	T	Stop gain	Uncharacterized protein	ENSBTAG00000006421	OR5AR1
15	81170228	G	A	Splice acceptor	Uncharacterized protein	ENSBTAG00000039801	OR9G9
15	83477820	TC	T	Frameshift	Glycine N-phenylacetyltransferase	ENSBTAG00000012540	GAT
16	12544496	TG	T	Frameshift	Uncharacterized protein	ENSBTAG00000012765	.
16	12544980	GC	G	Frameshift	Uncharacterized protein	ENSBTAG00000012765	.
16	33163196	GA	G	Frameshift	heterogeneous nuclear ribonucleoprotein U	ENSBTAG00000007606	HNRNPU
16	43330720	C	T	Stop gain	Angiopoietin-related protein 7	ENSBTAG00000015340	ANGPTL7
16	61884765	GTCCCGCC	G	Frameshift	torsin-3A precursor	ENSBTAG00000014006	TOR3A
16	77497639	A	T	Stop gain	membrane cofactor protein isoform 5 precursor	ENSBTAG00000005397	CD46
17	8885491	C	T	Splice donor	Uncharacterized protein	ENSBTAG00000045580	.
17	23530540	G	GCT	Frameshift	Uncharacterized protein	ENSBTAG00000033967	.
17	66691128	G	T	Stop gain	iron-sulfur cluster assembly enzyme ISCU, mitochondrial	ENSBTAG00000011787	ISCU
17	73020637	GA	G	Frameshift	zinc finger protein 280A	ENSBTAG00000046083	ZNF280A
18	43402034	T	TA	Frameshift	Uncharacterized protein	ENSBTAG00000019266	TDRD12
18	50349739	A	AGCAG	Frameshift	Uncharacterized protein	ENSBTAG00000046805	.
18	51504724	C	G	Stop gain	zinc finger protein 574	ENSBTAG00000021789	ZNF574
18	51754579	C	T	Splice acceptor	Uncharacterized protein	ENSBTAG00000006859	.
18	51758944	CT	C	Frameshift	Uncharacterized protein	ENSBTAG00000006859	.
18	51777439	G	A	Stop gain	Uncharacterized protein	ENSBTAG00000006859	.
18	55985237	T	G	Splice donor	Apoptosis regulator BAX	ENSBTAG00000013340	BAX
18	57631999	G	A	Stop gain	Uncharacterized protein	ENSBTAG00000037710	LOC100141212
18	57652592	C	A	Stop gain	Uncharacterized protein	ENSBTAG00000037699	.
18	57681443	C	T	Stop gain	Uncharacterized protein	ENSBTAG00000037699	.
18	58022255	C	CA	Frameshift	Uncharacterized protein	ENSBTAG00000048204	.
18	60069311	A	C	Stop gain	Uncharacterized protein	ENSBTAG00000011844	.
18	60069419	T	A	Splice acceptor	Uncharacterized protein	ENSBTAG00000011844	.
18	60070956	GT	G	Frameshift	Uncharacterized protein	ENSBTAG00000011844	.
18	60070960	CG	C	Frameshift	Uncharacterized protein	ENSBTAG00000011844	.
18	60074022	C	CA	Frameshift	Uncharacterized protein	ENSBTAG00000011844	.
18	61021094	C	T	Stop gain	Uncharacterized protein	ENSBTAG00000016513	.
18	61208276	G	A	Stop gain	uncharacterized protein	ENSBTAG00000040392	MGC139164
18	61208330	T	TGG	Frameshift	uncharacterized protein	ENSBTAG00000040392	MGC139164
18	61208344	C	T	Splice acceptor	uncharacterized protein	ENSBTAG00000040392	MGC139164
18	61208699	TG	T	Frameshift	uncharacterized protein	ENSBTAG00000040392	MGC139164
18	61209001	C	T	Splice acceptor	uncharacterized protein	ENSBTAG00000040392	MGC139164
18	61230121	T	TCCCA	Frameshift	Uncharacterized protein	ENSBTAG00000000336	LOC506868
18	61387599	G	T	Stop gain	Uncharacterized protein	ENSBTAG00000014953	LOC784517
18	61388819	A	G	Splice donor	Uncharacterized protein	ENSBTAG00000014953	LOC784517
18	61390886	C	T	Stop gain	Uncharacterized protein	ENSBTAG00000014953	LOC784517
18	61412323	T	A	Stop gain	Uncharacterized protein	ENSBTAG00000009171	LOC527385
18	61412325	G	T	Stop gain	Uncharacterized protein	ENSBTAG00000009171	LOC527385
18	63028342	G	A	Stop gain	Uncharacterized protein	ENSBTAG00000038797	.
18	63208839	G	A	Splice acceptor	leukocyte immunoglobulin-like receptor, subfamily A (with TM domain), member 4 precursor	ENSBTAG00000026944	LILRA4
18	63794896	CA	C	Frameshift	Uncharacterized protein	ENSBTAG00000047236	.
18	63795097	C	T	Stop gain	Uncharacterized protein	ENSBTAG00000047236	.
18	63968853	G	GTACTTTA	Frameshift	zinc finger protein 582	ENSBTAG00000030348	ZNF582
18	64637036	G	C	Splice acceptor	Uncharacterized protein	ENSBTAG00000038926	.
19	3427897	G	T	Stop gain	.	ENSBTAG00000010674	LOC100852304
19	8182659	A	AG	Frameshift	Uncharacterized protein	ENSBTAG00000025320	AKAP1
19	9888997	G	T	Stop gain	Uncharacterized protein	ENSBTAG00000015036	RAD51C
19	25759838	T	TCAGG	Frameshift	XIAP-associated factor 1	ENSBTAG00000011343	XAF1
19	42924516	A	G	Splice donor	Uncharacterized protein	ENSBTAG00000001195	KCNH4
19	53336977	A	T	Splice donor	Uncharacterized protein	ENSBTAG00000009782	.
19	57328341	C	T	Stop gain	Uncharacterized protein	ENSBTAG00000002773	.
19	57474942	C	T	Stop gain	Uncharacterized protein	ENSBTAG00000046693	.
19	57721367	G	A	Splice acceptor	BTB/POZ domain-containing protein 17 precursor	ENSBTAG00000030166	BTBD17
19	57721966	TG	T	Frameshift	BTB/POZ domain-containing protein 17 precursor	ENSBTAG00000030166	BTBD17
19	57728007	C	T	Splice acceptor	Uncharacterized protein	ENSBTAG00000004617	KIF19
19	59494181	G	GC	Frameshift	Uncharacterized protein	ENSBTAG00000045824	.
19	62608562	GGCCGGAAGTGGCCGCC	G	Frameshift	Uncharacterized protein	ENSBTAG00000047055	.
19	63849991	A	C	Stop gain	Uncharacterized protein	ENSBTAG00000004746	.
20	10391116	C	T	Splice acceptor	28S ribosomal protein S36, mitochondrial	ENSBTAG00000011045	MRPS36
21	1494182	G	A	Splice donor	Uncharacterized protein	ENSBTAG00000006621	.
21	1902254	C	T	Stop gain	Uncharacterized protein	ENSBTAG00000035333	.
21	24630296	A	G	Splice donor	Uncharacterized protein	ENSBTAG00000004645	ADAMTSL3
21	56540082	C	T	Stop gain	Uncharacterized protein	ENSBTAG00000044101	.
21	69465924	A	C	Splice acceptor	Uncharacterized protein	ENSBTAG00000035995	.
21	70347478	T	TG	Frameshift	Uncharacterized protein	ENSBTAG00000021904	.
22	97399	T	C	Splice donor	Uncharacterized protein	ENSBTAG00000023954	.
22	7525189	C	T	Splice donor	Uncharacterized protein	ENSBTAG00000034871	.
22	52814340	C	A	Stop gain	sterol regulatory element-binding protein cleavage-activating protein	ENSBTAG00000015782	SCAP
22	54856237	ACCTCCAGCCGGAGAAGTGCATCCCGC	A	Frameshift	palmitoyltransferase ZDHHC3	ENSBTAG00000011484	ZDHHC3
23	13102712	CT	C	Frameshift	Uncharacterized protein	ENSBTAG00000007140	.
23	13464311	TG	T	Frameshift	Uncharacterized protein	ENSBTAG00000027197	.
23	24200544	C	CACAT	Frameshift	Uncharacterized protein	ENSBTAG00000011237	.
23	24946003	T	A	Splice acceptor	glutathione S-transferase A4	ENSBTAG00000032642	GSTA3
23	25861438	C	A	Stop gain	boLa class II histocompatibility antigen, DQB*0101 beta chain precursor	ENSBTAG00000019588	LA-DQB
23	27725233	TG	T	Frameshift	major histocompatibility class I related protein precursor	ENSBTAG00000010166	MIC2
23	29290944	C	T	Stop gain	Uncharacterized protein	ENSBTAG00000047086	LOC520002
23	29541221	G	T	Stop gain	Uncharacterized protein	ENSBTAG00000038928	LOC511103
23	29661992	GAT	G	Frameshift	Uncharacterized protein	ENSBTAG00000040026	.
23	30261214	T	TA	Frameshift	zinc finger protein 389	ENSBTAG00000007074	ZNF192
23	32519975	ATT	A	Frameshift	Uncharacterized protein	ENSBTAG00000003892	LOC537017
24	29490959	C	T	Stop gain	Uncharacterized protein	ENSBTAG00000044212	.
24	35083207	G	GT	Frameshift	Uncharacterized protein	ENSBTAG00000008275	LOC100850939
24	62450351	A	C	Stop gain	serpin peptidase inhibitor, clade B like	ENSBTAG00000040586	LOC511106
25	1130526	A	C	Splice donor	Uncharacterized protein	ENSBTAG00000000568	.
25	2328420	GCT	G	Frameshift	Uncharacterized protein	ENSBTAG00000038115	FLYWCH2
25	2692333	T	TCTCA	Frameshift	Uncharacterized protein	ENSBTAG00000019123	.
25	2745795	CTG	C	Frameshift	Uncharacterized protein	ENSBTAG00000020209	.
25	28294158	A	T	Splice acceptor	DNA-directed RNA polymerase III subunit RPC9	ENSBTAG00000037489	CRCP
25	36124231	T	C	Splice acceptor	Uncharacterized protein	ENSBTAG00000047767	.
25	36124360	T	C	Splice donor	Uncharacterized protein	ENSBTAG00000047767	.
25	38684916	A	T	Splice donor	Uncharacterized protein	ENSBTAG00000007384	.
25	38684917	C	G	Splice donor	Uncharacterized protein	ENSBTAG00000007384	.
26	13532123	G	C	Splice donor	Uncharacterized protein	ENSBTAG00000016104	.
26	42794999	G	T	Splice donor	Uncharacterized protein	ENSBTAG00000022715	.
26	42795070	A	C	Splice acceptor	Uncharacterized protein	ENSBTAG00000022715	.
26	42796036	AG	A	Frameshift	Uncharacterized protein	ENSBTAG00000022715	.
26	42796056	AC	A	Frameshift	Uncharacterized protein	ENSBTAG00000022715	.
26	42798617	C	CAG	Frameshift	Uncharacterized protein	ENSBTAG00000022715	.
27	1339845	C	A	Splice donor	Uncharacterized protein	ENSBTAG00000009739	CSMD1
27	32417734	A	T	Stop gain	Uncharacterized protein	ENSBTAG00000033381	.
28	4134137	G	GT	Frameshift	formin 2	ENSBTAG00000025021	LOC614741
28	30154061	G	T	Stop gain	vinculin	ENSBTAG00000021879	VCL
28	44046001	T	C	Splice acceptor	DNA excision repair protein ERCC-6	ENSBTAG00000032527	ERCC6
29	19116040	C	CT	Frameshift	Uncharacterized protein	ENSBTAG00000034536	LOC524642
29	27301624	T	TG	Frameshift	Uncharacterized protein	ENSBTAG00000005112	OR8G5
29	27638414	AG	A	Frameshift	Uncharacterized protein	ENSBTAG00000047151	LOC782155
29	27771574	TG	T	Frameshift	olfactory receptor Olr1242-like	ENSBTAG00000037623	LOC787625
29	32876651	A	ATGCCCCT	Frameshift	rho GTPase-activating protein 32	ENSBTAG00000015905	ARHGAP32
29	32876653	G	GGT	Frameshift	rho GTPase-activating protein 32	ENSBTAG00000015905	ARHGAP32
29	38733687	T	TC	Frameshift	Uncharacterized protein	ENSBTAG00000046038	.
29	41836992	T	TG	Frameshift	Syntaxin-5	ENSBTAG00000009490	STX5
29	45287504	G	A	Splice acceptor	copper chaperone for superoxide dismutase	ENSBTAG00000004343	CCS
29	50655253	T	A	Stop gain	Uncharacterized protein	ENSBTAG00000019579	.
29	51385548	C	G	Splice donor	Uncharacterized protein	ENSBTAG00000008274	.
29	51437273	T	TG	Frameshift	.	ENSBTAG00000038262	.
X	4754284	G	A	Splice donor	Uncharacterized protein	ENSBTAG00000018569	CUL4B
X	4768075	A	T	Splice acceptor	Uncharacterized protein	ENSBTAG00000018569	CUL4B
X	14282466	CAAAG	C	Frameshift	Uncharacterized protein	ENSBTAG00000014771	LOC100140030
X	14346365	CG	C	Frameshift	Uncharacterized protein	ENSBTAG00000010463	.
X	23752037	TG	T	Frameshift	Uncharacterized protein	ENSBTAG00000014397	.
X	39258797	C	A	Stop gain	Uncharacterized protein	ENSBTAG00000038288	LOC617999
X	53892298	A	AGC	Frameshift	Uncharacterized protein	ENSBTAG00000046210	.
X	53892311	CA	C	Frameshift	Uncharacterized protein	ENSBTAG00000046210	.
X	74954885	G	T	Stop gain	Uncharacterized protein	ENSBTAG00000014485	.
X	84071404	AG	A	Frameshift	Uncharacterized protein	ENSBTAG00000048245	.
X	107681249	C	T	Splice acceptor	ATP-dependent RNA helicase DDX3X	ENSBTAG00000035907	DDX3X
X	123604446	C	T	Splice donor	Uncharacterized protein	ENSBTAG00000047709	LOC531775
X	123604476	T	TC	Frameshift	Uncharacterized protein	ENSBTAG00000047709	LOC531775
X	143860467	CT	C	Frameshift	Uncharacterized protein	ENSBTAG00000000211	LOC523644
