# Supplementary material for: Deep sequencing of Danish Holstein dairy cattle for variant detection and insight into potential loss-of-function variants in protein coding genes
Source: BMC Genomics. 2015 Dec 9;16:1043. doi: 10.1186/s12864-015-2249-y (PMC4673847; doi:10.1186/s12864-015-2249-y)
Supplement: Additional file 9: — Gene ontology terms significantly enriched or depleted in 345 putative deleterious LoF variants affected genes. p values were generated by Bonferroni correction for multiple tests. (XLSX 13 kb) [file 12864_2015_2249_MOESM9_ESM.xlsx]

## Sheet: Ark1
Additional file 9: Gene ontology terms significantly enriched or depleted in 345 putative deleterious LoF variant affected genes. p values were generated by Bonferroni correction for multiple tests.
Ontology	GO ID	Description	Genes in the reference list	Observed	Expected	Enrichment/depletion	p value
MF	GO:0004984	olfactory receptor activity	940	34	12.44	enrichment	2.80E-04
BP	GO:0050911	detection of chemical stimulus involved in sensory perception of smell	941	34	12.45	enrichment	9.12E-04
BP	GO:0007608	sensory perception of smell	959	34	12.69	enrichment	1.41E-03
BP	GO:0050907	detection of chemical stimulus involved in sensory perception	963	34	12.75	enrichment	1.55E-03
BP	GO:0009593	detection of chemical stimulus	983	34	13.01	enrichment	2.47E-03
BP	GO:0050906	detection of stimulus involved in sensory perception	1007	34	13.33	enrichment	4.25E-03
BP	GO:0007606	sensory perception of chemical stimulus	1038	34	13.74	enrichment	8.32E-03
BP	GO:0051606	detection of stimulus	1076	35	14.24	enrichment	6.68E-03
CC	GO:0044424	intracellular part	10600	93	140.29	depletion	3.50E-06
CC	GO:0043226	organelle	10132	88	134.09	depletion	7.55E-06
CC	GO:0043227	membrane-bounded organelle	9193	78	121.67	depletion	2.90E-05
CC	GO:0005622	intracellular	11162	106	147.73	depletion	1.77E-04
CC	GO:0005737	cytoplasm	7819	65	103.48	depletion	4.11E-04
CC	GO:0005575	cellular_component	15579	172	206.18	depletion	9.22E-04
CC	GO:0043229	intracellular organelle	9125	83	120.77	depletion	1.51E-03
BP	GO:0048522	positive regulation of cellular process	3487	19	46.15	depletion	6.36E-03
BP	GO:0043231	intracellular membrane-bounded organelle	8098	71	107.17	depletion	2.37E-03
BP	GO:0048518	positive regulation of biological process	4049	25	53.59	depletion	1.02E-02
BP	GO:0048519	negative regulation of biological process	3365	19	44.53	depletion	2.02E-02
BP	GO:0032502	developmental process	3757	23	49.72	depletion	2.34E-02
BP	GO:0048856	anatomical structure development	3445	20	45.59	depletion	2.51E-02
BP	GO:0048523	negative regulation of cellular process	3121	17	41.31	depletion	2.79E-02
BP	GO:0044767	single-organism developmental process	3732	23	49.39	depletion	2.93E-02
BP	GO:0030154	cell differentiation	2426	11	32.11	depletion	3.98E-02
MF	GO:0005515	protein binding	4787	36	63.35	depletion	4.29E-02
CC	GO:0005623	cell	13368	146	176.92	depletion	4.85E-02
