# Supplementary material for: Deep sequencing of Danish Holstein dairy cattle for variant detection and insight into potential loss-of-function variants in protein coding genes
Source: BMC Genomics. 2015 Dec 9;16:1043. doi: 10.1186/s12864-015-2249-y (PMC4673847; doi:10.1186/s12864-015-2249-y)
Supplement: Additional file 10: — List of inconsistent calls and corresponding primers used in validating by sequencing. (XLSX 11 kb) [file 12864_2015_2249_MOESM10_ESM.xlsx]

## Sheet: Ark1
Additional file 10: List of inconsistent calls and corresponding primers used in genotyping by sequencing
Chr	POS	REF	ALT	Functional Class	Gene Description	Gene Name	Forward primer	Reverse primer	Sequencing result
1	150064528	C	CCA	Frameshift	Carbonyl reductase	CBR1	AGGAGGGGACAAGATCCTCC	AGATTAGCAGCCCTCTCCCA	TRUE
3	75083167	GCA	G	Frameshift	Cystathionine gamma-lyase	LOC100850676	AGCCTTCACCTCCTCCAAGA	CCAGGGCAATCATGACCCAT	TRUE
3	103500368	A	AGT	Frameshift	Uncharacterized protein	LOC527217	GAAGCCGGTGATGAAGTCCA	TTGCTAGATGTGTGGCCCAG	TRUE
4	113867794	C	CG	Frameshift	GTPase IMAP family member 4	GIMAP4	GGGAAGACAAAGGAAGCAACC	AGGATGTGGTGGACAAGTGC	TRUE
4	113867797	GC	G	Frameshift	GTPase IMAP family member 4	GIMAP4	GGGAAGACAAAGGAAGCAACC	AGGATGTGGTGGACAAGTGC	TRUE
5	99755071	G	GTT	Frameshift	Uncharacterized protein	ENSBTAG00000033671	GACCGTGGTCAAAGAGCTGA	ACAGCTGGGCTTTTTCCTGA	TRUE
6	67068220	T	TACTTAAC	Frameshift	Histone H4	ENSBTAG00000039213	AGCATTTCTCCATTTCTCCAGAT	GCAGGGACACTCATCATTGC	False positive
7	45296621	GGT	G	Frameshift	Uncharacterized protein	ENSBTAG00000025233	TTTCACAGATGGTCAGGCGG	CTAAGAGCAGGTGCAGGCAT	False positive
10	5128694	CTTTTTTT	C	Frameshift	THO complex subunit 3	ENSBTAG00000035174	CAGGCTGTTAACCTGGGGAG	ACCAGAGAGCAAGAAACTGAAGA	TRUE
13	72984532	G	GCTGTC	Frameshift	Gametocyte-specific factor 1-like	GTSF1L	CTCTGACTCTCTGGTGTCGC	CCCTTACAACCCTCACCACC	TRUE
15	47797460	GAAAAAAA	G	Frameshift	Uncharacterized protein	LOC613909	TTGGCCACAACACTCCTCAA	TCACTGTTAAGGCTCCCTGC	TRUE
23	27725233	TG	T	Frameshift	Major histocompatibility class I related protein precursor	MIC2	CATTGCTGCCGAATCTCACG	ACACAGCGGGAATCACAGTT	TRUE
26	42798617	C	CAG	Frameshift	Uncharacterized protein	ENSBTAG00000022715	CAGCTGCTATCCAGCTTACCA	TGAACAGCCTCCAGAGTCCT	False positive
29	32876651	A	ATGCCCCT	Frameshift	rho GTPase-activating protein 32	ARHGAP32	GTGGGGAAGCCACAGGAAG	CTGTCCAGCACCTCTGCAA	TRUE
X	14282466	CAAAG	C	Frameshift	Uncharacterized protein	LOC100140030	AGACCGTGAGTGGTTCACAC	CATCCTGACCTCAGGGGA	False positive
