# Supplementary material for: Deep sequencing of Danish Holstein dairy cattle for variant detection and insight into potential loss-of-function variants in protein coding genes
Source: BMC Genomics. 2015 Dec 9;16:1043. doi: 10.1186/s12864-015-2249-y (PMC4673847; doi:10.1186/s12864-015-2249-y)
Supplement: Additional file 11: — List of the primers and probes used to validate sequencing derived indels. (XLSX 9 kb) [file 12864_2015_2249_MOESM11_ESM.xlsx]

## Sheet: Ark1
Additional file 11: List of the primers and probes used to validate sequencing derived indels
Chromosome	Indel position	Forward primer( Reporter dye)	Reverse primer
12	28546115	TGTTGATTCACAAGTTGTACAGGA (VIC)	ACTGGAACAATTCATTGTCAATCT
2	120045853	CCGCACCTCATCCCTAATGT (FAM)	GCTTTTGGTGCTGCTCCTG
29	49340860	CTGGGACACGCCTTGTGT (VIC)	TCAGTGTCCGGTCATTGTGG
9	61417771	CATGGAGGAGCCGGTGC (VIC)	GACGAGGCCCTCACCTC
19	15273802	CCGCTGAACCACGGCA (NED)	ACGGCCTCGGGAAAGC
23	37343399	GCGTGGTGTAGATGAGGCT(NED)	CAGTACCTGGTGACCGCC
19	8182632	GAAGAGACCACCCATGTCCC(FAM)	GTCCCCAAGTCTGACAGCTC
25	36515552	CCAGCTCTACCTCTGTCCCT (NED	GCTTGACGCGCACCTGT
10	21464136	TCTCGATTACCTGAGCCAGC (FAM)	ACAGTTACTCAGTTGGTTTGTCT
11	67781617	CCCCTATGCAGTTTCGGGAT(FAM)	TGCGAAGGCAGGGGGA
